# Supplementary material for: Host-Induced Gene Silencing of the Aspergillus flavus O-Methyl Transferase Gene Enhanced Maize Aflatoxin Resistance
Source: Toxins (Basel). 2024 Dec 27;17(1):8. doi: 10.3390/toxins17010008 (PMC11769010; doi:10.3390/toxins17010008)
Supplement: Supplementary file 1 [file toxins-17-00008-s001.zip]

Archive with 1 entries (1 files):
- toxins-3315291-supplementary.pdf
